# Supplementary material for: Surgical Timing and Safety of Breast Cancer Operations After COVID-19: A Prospective-Only Meta-Analysis of Cohort Studies
Source: J Clin Med. 2026 Jan 2;15(1):341. doi: 10.3390/jcm15010341 (PMC12787065; doi:10.3390/jcm15010341)
Supplement: Supplementary file 1 [file jcm-15-00341-s001.zip]

Archive with 1 entries (1 files):
- jcm-4021860-supplementary.pdf
